# Supplementary material for: Metabolic changes of human induced pluripotent stem cell-derived cardiomyocytes and teratomas after transplantation
Source: iScience. 2024 Oct 23;27(11):111234. doi: 10.1016/j.isci.2024.111234 (PMC11576393; doi:10.1016/j.isci.2024.111234)
Supplement: Table S1. Metabolites detected in IMS experiments and their signal intensity ratio of hiPSC-CM grafts to host myocardium, related to Figure 2 [file mmc2.xlsx]

## Sheet: Sheet1
Table S1
Metabolite	m/z	ion	Signal intensity ratio of hiPSC-CM grafts to host myocardium
			2w			4w			12w
			Intensity ratio		P (vs host)	Intensity ratio		P (vs 2w)	Intensity ratio		P (vs 2w)
Glycolysis
Phosphoenolpyruvic acid	166.975	[M-H]-	2.01±0.27		0.015	1.54±0.33		0.35	1.08±0.08		0.14
Glyceraldehyde-3-phosphate/dihydroxyacetone phosphate	168.991	[M-H]-	0.89±0.09		0.71	1.03±0.17		>0.99	1.00±0.07		0.53
2-phosphoglycerate/3-phosphoglyceric acid	184.986	[M-H]-	1.69±0.19		0.029	0.95±0.18		0.12	0.67±0.18		0.0077
Hexose monophosphate	259.022	[M-H]-	1.33±0.18		0.59	1.05±0.06		0.48	1.21±0.18		>0.99
Hexose diphosphate	338.989	[M-H]-	4.47±2.23		0.18	0.98±0.29		0.053	0.79±0.10		0.018
TCA cycle
Fumaric acid/Maleic acid	115.004	[M-H]-	0.96±0.07		>0.99	1.11±0.56		>0.99	0.89±0.45		0.91
Succinic acid	117.019	[M-H]-	0.96±0.11		>0.99	1.08±0.54		>0.99	1.11±0.56		>0.99
Malic acid	133.014	[M-H]-	0.98±0.10		>0.99	0.94±0.11		>0.99	1.63±0.26		0.29
Citrate/Isocitrate	191.02	[M-H]-	1.24±0.17		>0.99	0.99±0.10		>0.99	0.97±0.09		0.65
Acylcarnitine
Tetradecanoylcarnitine	372.311	[M+H]+	0.63±0.19		0.14	0.47±0.05		>0.99	0.67±0.14		>0.99
Palmitoylcarnitine	400.342	[M+H]+	0.84±0.22		0.2012	0.79±0.12		>0.99	0.61±0.08		>0.99
Stearoylcarnitine	428.373	[M+H]+	0.98±0.29		0.71	0.93±0.11		>0.99	1.13±0.22		0.53
Amino acid
Phenylalanine	342.181	[M+TAHS]+	1.58±0.15		0.0603	2.16±0.60		>0.99	1.74±0.87		>0.99
Tyrosine	358.176	[M+TAHS]+	1.22±0.06		0.21	1.86±0.54		>0.99	1.30±0.65		>0.99
Methionine	326.153	[M+TAHS]+	1.29±0.13		0.16	1.99±0.61		>0.99	1.26±0.63		>0.99
Tryptophan	381.192	[M+TAHS]+	1.26±0.12		0.16	1.81±0.43		>0.99	1.44±0.72		>0.99
Glycine	252.134	[M+TAHS]+	1.25±0.10		0.18	2.14±0.79		>0.99	1.38±0.69		>0.99
Valine	294.181	[M+TAHS]+	1.23±0.06		0.12	2.02±0.65		>0.99	1.45±0.73		>0.99
Isoleucine/Leucine	308.196	[M+TAHS]+	1.06±0.06		>0.99	1.55±0.37		>0.99	0.99±0.50		0.77
Threonine	296.16	[M+TAHS]+	1.27±0.10		0.14	1.82±0.52		>0.99	1.35±0.67		>0.99
Asparagine	309.155	[M+TAHS]+	1.09±0.06		>0.99	1.48±0.33		>0.99	1.16±0.58		>0.99
Alanine	266.15	[M+TAHS]+	1.18±0.06		0.12	1.94±0.61		>0.99	1.24±0.62		>0.99
Serine	282.144	[M+TAHS]+	1.13±0.04		0.081	1.63±0.45		>0.99	1.22±0.61		>0.99
Glutamate	324.155	[M+TAHS]+	1.12±0.10		>0.99	1.62±0.31		0.47	1.19±0.60		>0.99
Aspartate	310.139	[M+TAHS]+	1.22±0.13		0.24	1.55±0.34		>0.99	1.25±0.63		>0.99
Histidine	332.171	[M+TAHS]+	1.09±0.06		0.84	1.59±0.38		>0.99	0.87±0.43		0.36
Proline	292.165	[M+TAHS]+	1.30±0.17		0.47	1.96±0.60		>0.99	1.20±0.60		>0.99
Glutamine	323.171	[M+TAHS]+	0.99±0.05		>0.99	1.45±0.23		0.24	1.02±0.51		>0.99
Arginine	351.213	[M+TAHS]+	1.07±0.08		>0.99	1.19±0.16		>0.99	0.99±0.50		>0.99
Lysine	323.207	[M+TAHS]+	0.92±0.03		0.3004	1.29±0.19		0.081	0.94±0.47		>0.99
