# Supplementary material for: Metabolic changes of human induced pluripotent stem cell-derived cardiomyocytes and teratomas after transplantation
Source: iScience. 2024 Oct 23;27(11):111234. doi: 10.1016/j.isci.2024.111234 (PMC11576393; doi:10.1016/j.isci.2024.111234)
Supplement: Table S2. Metabolites detected in IMS experiments and their signal intensity ratio of hiPSC-T grafts to host myocardium, related to Figure 4 [file mmc3.xlsx]

## Sheet: Sheet1
Table S2
Metabolite	m/z	ion	Signal intensity ratio of hiPSC-T grafts to host myocardium
			2w			4w
			Intensity ratio		P (vs host)	Intensity ratio		P (vs host)
Glycolysis
Phosphoenolpyruvic acid	166.975	[M-H]-	1.67±0.40		>0.99	1.82±0.82		>0.99
Glyceraldehyde-3-phosphate/dihydroxyacetone phosphate	168.991	[M-H]-	0.67±0.11		0.17	0.61±0.09		0.019
2-phosphoglycerate/3-phosphoglyceric acid	184.986	[M-H]-	1.20±0.27		>0.99	1.01±0.47		0.78
Hexose monophosphate	259.022	[M-H]-	1.10±0.26		0.44	0.54±0.07		0.0039
Hexose diphosphate	338.989	[M-H]-	0.99±0.28		>0.99	1.28±0.62		>0.99
TCA cycle
Fumaric acid/Maleic acid	115.004	[M-H]-	0.66±0.11		0.074	0.83±0.08		0.5
Succinic acid	117.019	[M-H]-	0.86±0.21		0.23	0.81±0.08		0.2
Malic acid	133.014	[M-H]-	1.09±0.33		>0.99	1.26±0.36		>0.99
Citrate/Isocitrate	191.02	[M-H]-	0.88±0.26		0.63	0.93±0.32		0.5
Acylcarnitine
Tetradecanoylcarnitine	372.311	[M+H]+	0.60±0.12		0.2	0.70±0.12		0.23
Palmitoylcarnitine	400.342	[M+H]+	0.94±0.23		0.5	0.86±0.20		0.63
Stearoylcarnitine	428.373	[M+H]+	0.95±0.13		>0.99	0.75±0.08		0.23
Amino acid
Phenylalanine	342.181	[M+TAHS]+	2.01±0.25		0.074	3.10±0.42		0.0019
Tyrosine	358.176	[M+TAHS]+	1.59±0.15		0.12	2.49±0.24		0.0008
Methionine	326.153	[M+TAHS]+	1.47±0.12		0.34	2.28±0.28		0.0063
Tryptophan	381.192	[M+TAHS]+	1.42±0.06		0.074	2.06±0.22		0.0019
Glycine	252.134	[M+TAHS]+	1.46±0.19		0.074	2.03±0.26		0.0019
Valine	294.181	[M+TAHS]+	1.52±0.26		0.074	1.95±0.24		0.0019
Isoleucine/Leucine	308.196	[M+TAHS]+	1.28±0.17		0.088	1.41±0.17		0.042
Threonine	296.16	[M+TAHS]+	1.33±0.23		0.051	1.36±0.13		0.0031
Asparagine	309.155	[M+TAHS]+	1.26±0.13		0.17	1.29±0.05		0.019
Alanine	266.15	[M+TAHS]+	1.22±0.07		0.051	1.28±0.13		0.074
Serine	282.144	[M+TAHS]+	1.28±0.17		0.26	1.22±0.05		0.01
Glutamate	324.155	[M+TAHS]+	1.13±0.07		0.86	1.21±0.09		0.34
Aspartate	310.139	[M+TAHS]+	1.01±0.03		>0.99	1.15±0.03		0.012
Histidine	332.171	[M+TAHS]+	1.03±0.03		>0.99	1.14±0.05		0.019
Proline	292.165	[M+TAHS]+	0.96±0.03		>0.99	1.07±0.07		0.5
Glutamine	323.171	[M+TAHS]+	0.96±0.06		0.5	1.02±0.11		>0.99
Arginine	351.213	[M+TAHS]+	0.96±0.05		0.23	0.95±0.03		0.2
Lysine	323.207	[M+TAHS]+	0.88±0.05		0.019	0.87±0.04		0.01
